# Supplementary material for: Serum N-glycomic profiling identifies candidate biomarker panels for assessing coronary artery stenosis severity
Source: Heliyon. 2024 Apr 9;10(7):e29443. doi: 10.1016/j.heliyon.2024.e29443 (PMC11021961; doi:10.1016/j.heliyon.2024.e29443)
Supplement: Multimedia component 2 [file mmc2.xlsx]

## Sheet: sheet 1
Supplementary Information
Linlin Wua,1, Haoqi Liub,1, Xuewen Xua, Chenjun Huanga, Yueyue Lic, Xiao Xiaoa, Yueping Zhana, Chunfang Gaoa,*
a Department of Clinical Laboratory Medicine Center, Yueyang Hospital of Integrated Traditional Chinese and Western Medicine, Shanghai University of Traditional Chinese Medicine, China b Department of Cardiology, Yueyang Hospital of Integrated Traditional Chinese and Western Medicine, Shanghai University of Traditional Chinese Medicine, China c Shanghai Cancer Center and Institutes of Biomedical …																Supplementary Information																Supplementary Information																Supplementary Information
Supplementary Tables
Table S1. Demographic characteristics of healthy controls and coronary artery patients.
Table S2. Glycans annotation for directly measured glycans and the derived traits.
Table S3. The LASSO results and the output from the LR for the models in Figure 5.

## Sheet: Table-S1
Table S1. Demographic characteristics of healthy controls and coronary artery patients.
Groups	H1	0-CAD	1-CAD	2-CAD	3-CAD
Age	54.74±7.16	68.83±11.83	67.37±8.58	68.51±10. 05	67.38±11.75
Gender (male/female)	14/13	18/17	16/14	22/13	25/7
Low density lipoprotein (LDL)	—	2.88±1.02	2.06±1.02	2.52±0.60	2.67±0.85
High density lipoprotein (HDL)	—	1.16±0.27	1.23±0.27	1.09±0.26	1.06±0.25
Total cholesterol (TC)	—	4.19±1.30	4.02±1.32	3.73±0.78	3.94±1.06
Uric acid (UA)	—	371.99±86.86	353.66±100.86	351.84±85.97	369.22±94.30
Free fatty acids (FFA)	—	0.51±0.26	0.59±0.31	0.55±0.37	0.59±0.26
Apolipoprotein B (APOB)	—	0.86±0.26	0.79±0.30	0.75±0.18	0.80±0.23
Apolipoprotein ΑI (APOA1)	—	1.10±0.18	1.13±0.18	1.06±0.19	1.03±0.16
Apolipoprotein E (APOE)	—	43.89±12.06	47.64±17.50	40.29±8.93	40.98±9.88
Lipoprotein a (Lpa)	—	218.71±206.01	169.93±152.39	211.09±176.62	345.06±393.43
Triglyceride (TG)	—	1.47±0.60	1.44±0.72	1.48±0.6	1.89±1.61
Small and dense low-density lipoprotein (sd-LDL)	—	0.82±0.32	0.72±0.47	0.72±0.29	0.86±0.40
Note：H1indicates healthy group, 0-CAD indicates no stenosis group, 1-CAD indicates mild stenosis group, 2-CAD indicates moderate stenosis group and 3-CAD indicates severe stenosis group.

## Sheet: Table-S2
Table S2. Glycans annotation for directly measured glycans and the derived traits.
Code	Description	Formula type of N-glycans
IGP1	The percentage of H4N2 glycan in total serum glycans	Peak 1 High mannose type
IGP2	The percentage of H3N3 glycan in total serum glycans	Peak 2 Complex type
IGP3	The percentage of H5N3 glycan in total serum glycans	Peak 3 Complex type
IGP4	The percentage of H5N2 glycan in total serum glycans	Peak 4 High mannose type
IGP5	The percentage of H4N3 glycan in total serum glycans	Peak 5 Hybrid type
IGP6	The percentage of H6N2 glycan in total serum glycans	Peak 6 High mannose type
IGP7	The percentage of H7N2 glycan in total serum glycans	Peak 9 High mannose type
IGP8	The percentage of H4N4 glycan in total serum glycans	Peak 8 Complex type
IGP9	The percentage of H5N4 glycan in total serum glycans	Peak 11 Complex type
IGP10	The percentage of H8N2 glycan in total serum glycans	Peak 13 High mannose type
IGP11	The percentage of H6N4 glycan in total serum glycans	Peak 15 Hybrid type
IGP12	The percentage of H6N5 glycan in total serum glycans	Peak 21 Complex type
IGP13	The percentage of H5N5 glycan in total serum glycans	Peak 17 Complex type
IGP14	The percentage of H9N2 glycan in total serum glycans	Peak 18 High mannose type
IGP15	The percentage of H4N4F1 glycan in total serum glycans	Peak 10 Complex type
IGP16	The percentage of H3N4F1 glycan in total serum glycans	Peak 7 Complex type
IGP17	The percentage of H3N5F1 glycan in total serum glycans	Peak 12 Complex type
IGP18	The percentage of H5N4F1 glycan in total serum glycans	Peak 14 Complex type
IGP19	The percentage of H4N5F1 glycan in total serum glycans	Peak 16 Complex type
IGP20	The percentage of H5N5F1 glycan in total serum glycans	Peak 20 Complex type
IGP21	The percentage of H5N5F1S1 glycan in total serum glycans	Peak 25 Complex type
IGP22	The percentage of H5N4F1S1 glycan in total serum glycans	Peak 22 Complex type
IGP23	The percentage of H5N4F1S2 glycan in total serum glycans	Peak 27 Complex type
IGP24	The percentage of H5N4S1 glycan in total serum glycans	Peak 19 Complex type
IGP25	The percentage of H6N4S1 glycan in total serum glycans	Peak 23 Complex type
IGP26	The percentage of H5N4S2 glycan in total serum glycans	Peak 24 Complex type
IGP27	The percentage of H6N5S1 glycan in total serum glycans	Peak 26 Complex type
IGP28	The percentage of sialylation of fucosylated galactosylated structures without bisecting GlcNAc in total serum glycans	SUM(IGP21+IGP22+IGP23)/SUM(IGP15+IGP18+IGP19+IGP20+IGP21+IGP22+IGP23)
IGP29	The percentage of sialylation of all fucosylated structures without bisecting GlcNAc in total serum glycans	SUM(IGP21+IGP22+IGP23)/SUM(IGP15+IGP16+IGP18+IGP19+IGP20+IGP21+IGP22+IGP23)
IGP30	The percentage of monosialylation of fucosylated digalactosylated structures without bisecting GlcNAc in total serum glycans	SUM(IGP21+IGP22)/SUM(IGP18+IGP20+IGP21+IGP22+IGP23)
IGP31	The percentage of disialylation of fucosylated digalactosylated structures without bisecting GlcNAc in total serum glycans	IGP23/SUM(IGP18+IGP20+IGP21+IGP22+IGP23)
IGP32	Ratio of all fucosylated monosialylated and disialylated structures (+/- bisecting GlyNAc) in total serum glycans	SUM(IGP21+IGP22)/IGP23
IGP33	total neutral serum glycans (GPn)	SUM(IGP1+…...+IGP20)
IGP34	The percentage of H3N3 glycan in total neutral serum glycans (GPn)	SUM(IGP2)/SUM(IGP1+…...+IGP20)
IGP35	The percentage of H5N2 glycan in total neutral serum glycans (GPn)	SUM(IGP4)/SUM(IGP1+…...+IGP20)
IGP36	The percentage of H6N2 glycan in total neutral serum glycans (GPn)	SUM(IGP6)/SUM(IGP1+…...+IGP20)
IGP37	The percentage of H7N2 glycan in total neutral serum glycans (GPn)	SUM(IGP7)/SUM(IGP1+…...+IGP20)
IGP38	The percentage of H4N4 glycan in total neutral serum glycans (GPn)	SUM(IGP8)/SUM(IGP1+…...+IGP20)
IGP39	The percentage of H5N4 glycan in total neutral serum glycans (GPn)	SUM(IGP9)/SUM(IGP1+…...+IGP20)
IGP40	The percentage of H8N2 glycan in total neutral serum glycans (GPn)	SUM(IGP10)/SUM(IGP1+…...+IGP20)
IGP41	The percentage of H6N5 glycan in total neutral serum glycans (GPn)	SUM(IGP12)/SUM(IGP1+…...+IGP20)
IGP42	The percentage of H5N5 glycan in total neutral serum glycans (GPn)	SUM(IGP13)/SUM(IGP1+…...+IGP20)
IGP43	The percentage of H9N2 glycan in total neutral serum glycans (GPn)	SUM(IGP14)/SUM(IGP1+…...+IGP20)
IGP44	The percentage of H4N4F1 glycan in total neutral serum glycans (GPn)	SUM(IGP15)/SUM(IGP1+…...+IGP20)
IGP45	The percentage of H3N4F1 glycan in total neutral serum glycans (GPn)	SUM(IGP16)/SUM(IGP1+…...+IGP20)
IGP46	The percentage of H3N5F1 glycan in total neutral serum glycans (GPn)	SUM(IGP17)/SUM(IGP1+…...+IGP20)
IGP47	The percentage of H5N4F1 glycan in total neutral serum glycans (GPn)	SUM(IGP18)/SUM(IGP1+…...+IGP20)
IGP48	The percentage of H4N5F1 glycan in total neutral serum glycans (GPn)	SUM(IGP19)/SUM(IGP1+…...+IGP20)
IGP49	The percentage of H5N5F1 glycan in total neutral serum glycans (GPn)	SUM(IGP20)/SUM(IGP1+…...+IGP20)
IGP50	The percentage of agalactosylated structures in total neutral serum glycans	SUM(IGP1+IGP2+IGP3+IGP4+IGP5+IGP6+IGP7+IGP10+IGP14+IGP16+IGP17)/SUM(IGP1+…...+IGP20)
IGP51	The percentage of monogalactosylated structures in total neutral serum glycans	SUM(IGP8+IGP15+IGP19)/SUM(IGP1+…...+IGP20)
IGP52	The percentage of digalactosylated structures in total neutral serum glycans	SUM(IGP9+IGP11+IGP13+IGP18+IGP20)/SUM(IGP1+…...+IGP20)
IGP53	The percentage of all fucosylated structures (+/- bisecting GlcNAc) in total neutral serum glycans	SUM(IGP15+IGP16+IGP17+IGP18+IGP19+IGP20)/SUM(IGP1+…...+IGP20)
IGP54	The percentage of fucosylation of agalactosylated structures in total neutral serum glycans	SUM(IGP16+IGP17)/SUM(IGP1+…...+IGP20)
IGP55	The percentage of fucosylation of monogalactosylated structures in total neutral serum glycans	SUM(IGP15+IGP19)/SUM(IGP1+…...+IGP20)
IGP56	The percentage of fucosylation of digalactosylated structures in total neutral serum glycans	SUM(IGP18+IGP20)/SUM(IGP1+…...+IGP20)
IGP57	The percentage of fucosylated structures (without bisecting GlcNAc) in total neutral serum glycans	SUM(IGP15+IGP16+IGP18+IGP19+IGP20)/SUM(IGP1+…...+IGP20)
IGP58	The percentage of fucosylated structures (with bisecting GlcNAc) in total neutral serum glycans	SUM(IGP17)/SUM(IGP1+…...+IGP20)
IGP59	Ratio of fucosylated structures with and without bisecting GlcNAc in total neutral serum glycans	SUM(IGP17)/SUM(IGP15+IGP16+IGP18+IGP19+IGP20)
IGP60	The incidence of bisecting GlcNAc in all fucosylated structures in total neutral serum glycans	SUM(IGP17)/SUM(IGP15+IGP16+IGP17+IGP18+IGP19+IGP20)
IGP61	Ratio of fucosylated non-bisecting GlcNAc structures and all structures with bisecting GlcNAc in total neutral serum glycans	SUM(IGP15+IGP16+IGP18+IGP19+IGP20)/IGP17
IGP62	The ratio of galactosylated structures in total neutral serum glycans	SUM(IGP8+IGP9+IGP11+IGP12+IGP13+IGP15+IGP18+IGP19+IGP20)/SUM(IGP1+…..+IGP20)
IGP63	The ratio of fucoslyation of galactosylated structures in total neutral serum glycans	SUM(IGP15+IGP18+IGP19+IGP20)/SUM(IGP8+IGP9+IGP11+IGP12+IGP13+IGP15+IGP18+IGP19+IGP20)
IGP64	The ratio of agalactosylated structures in total neutral serum glycans	SUM(IGP1+IGP2+IGP3+IGP4+IGP5+IGP6+IGP7+IGP10+IGP14+IGP16+IGP17)/SUM(IGP1+…...+IGP20)
IGP65	The ratio of fucoslyation of galactosylated structures in total serum glycans	SUM(IGP15+IGP18+IGP19+IGP20)/SUM(IGP8+IGP9+IGP11+IGP12+IGP13+IGP15+IGP18+IGP19+IGP20)
IGP66	The sialylation structures	SUM(IGP21+IGP22+IGP23+IGP24+IGP25+IGP26+IGP27)
IGP67	The sialylation structures without fucosylated structures	SUM(IGP24+IGP25+IGP26+IGP27)
IGP68	The fucosylated structures	SUM(IGP15+IGP16+IGP17+IGP18+IGP19+IGP20+IGP21+IGP22+IGP23)
IGP69	The fucosylated structures without sialylation structures	SUM(IGP15+IGP16+IGP17+IGP18+IGP19+IGP20)
IGP70	The fucosylated structures with sialylation structures	SUM(IGP21+IGP22+IGP23)
IGP71	The serum glycans without fucosylated structures and sialylation structures	SUM(IGP1+…...+IGP14)
IGP72	The percentage of monosialylation structures in total serum glycans	SUM(IGP21+IGP22+IGP24+IGP25+IGP27)/SUM(IGP1+…...+IGP27)
IGP73	The percentage of disialylation structures in total serum glycans	SUM(IGP23+IGP26)/SUM(IGP1+…...+IGP27)
IGP74	The percentage of sialylation structures in total serum glycans	SUM(IGP21+IGP22+IGP23+IGP24+IGP25+IGP26+IGP27)/SUM(IGP1+…...+IGP27)

## Sheet: Table S3
Table S3. The LASSO results and the output from the LR for the models of Figure 5.
Figure 5A			Figure 5B Green			Figure 5B Red			Figure 5C			Figure 5D Red			Figure 5D Green
Characteristics	HR（95% CI）	P value	Characteristics	HR（95% CI）	P value	Characteristics	HR（95% CI）	P value	Characteristics	HR（95% CI）	P value	Characteristics	HR（95% CI）	P value	Characteristics	HR（95% CI）	P value
IGP26	1.011 (0.892 - 1.321)	0.567	IGP26	0.956 (0.906 - 1.208)	0.596	IGP26	0.950 (0.647 - 1.394)	0.748	IGP20	0.882 (0.617 - 1.262)	0.493	IGP9	0.993 (0.731 - 1.363)	0.256	IGP9	0.706 (0.503 - 1.263)	0.457
IGP28	0.994 (0.973 - 1.050)	0.457	IGP28	1.293 (0.990 - 1.471)	0.071	IGP28	1.493 (1.160 - 1.871)	0.031	IGP43	1.109 (1.061 - 1.152)	0.042	IGP26	1.193 (1.081 - 1.463)	0.034	IGP26	1.396 (1.189 - 1.713)	0.044
IGP29	0.992 (0.964 - 1.199)	0.721	IGP29	2.988 (2.215 - 3.667)	0.006	IGP29	3.243 (2.411 - 4.165)	0.013	IGP50	1.024 (0.949 - 1.106)	0.537	IGP33	1.493 (1.231 - 2.163)	0.014	IGP28	1.317 (1.132 - 1.870)	0.035
IGP33	1.467 (1.371 - 1.713)	0.005	IGP30	1.047 (1.023 - 1.073)	0.036	IGP64	0.919 (0.811 - 1.284)	0.917	IGP62	0.958 (0.870 - 1.055)	0.381	IGP41	1.440 (0.768 - 2.701)	0.449	IGP33	1.531 (1.287 - 2.075)	0.027
IGP41	1.060 (0.993 - 1.132)	0.182	IGP41	1.107 (0.982 - 1.247)	0.907	IGP66	1.445 (0.979 - 1.633)	0.735	IGP67	1.181 (1.063 - 1.326)	0.016	IGP43	0.663 (0.524 - 0.886)	0.031	IGP43	0.543 (0.409 - 0.792)	0.019
IGP43	0.768 (0.674 - 0.893)	0.013	IGP43	0.952 (0.908 - 1.198)	0.403	IGP67	0.795 (0.653 - 1.079)	0.668	IGP70	1.051 (0.815 - 1.356)	0.699	IGP52	0.984 (0.894 - 1.084)	0.457	TG	1.375 (1.287 - 1.806)	0.034
IGP66	0.609 (0.500 - 0.738)	0.016	IGP66	1.190 (1.083 - 1.308)	< 0.001	IGP70	0.910 (0.647 - 1.276)	0.814	the LASSO results： IGP20、IGP43、IGP50、IGP62、IGP67、IGP70 the output from the LR: IGP43、IGP67			the LASSO results： IGP9、IGP26、IGP33、IGP41、IGP43、IGP52 the output from the LR: IGP26、IGP33、IGP43			HDL	1.275 (0.987 - 1.606)	0.058
IGP70	1.212 (1.102 - 1.351)	0.017	IGP67	0.958 (0.897 - 1.023)	0.701	IGP73	1.183 (0.891 - 1.298)	0.965							Lpa	1.202 (1.160 - 1.303)	0.032
the LASSO results： IGP26、IGP28、IGP29、IGP33、IGP41、IGP43、 IGP66、IGP70 the output from the LR: IGP33、IGP43、IGP66、IGP70			the LASSO results： IGP26、IGP28、IGP29、IGP30、IGP41、IGP43、 IGP66、IGP70 the output from the LR: IGP29、IGP30、IGP66			IGP74	1.005 (0.792 - 1.259)	0.792							the LASSO results： IGP9、IGP26、IGP28、IGP33、IGP43、TG、HDL、Lpa the output from the LR: IGP26、IGP28、IGP33、IGP43、TG、Lpa
						LDL	1.043 (0.658 - 1.652)	0.858
						HDL	1.383 (1.142 - 1.703)	0.024
						TC	0.950 (0.670 - 1.346)	0.773
						sd-LDL	1.415 (0.438 - 4.566)	0.562
						the LASSO results： IGP26、IGP28、IGP29、IGP64、IGP66、IGP70、 IGP73、IGP74 the output from the LR: IGP28、IGP29、HDL
